# Supplementary material for: Factors associated with baseline smoking self-efficacy among male Qatari residents enrolled in a quit smoking study
Source: PLoS One. 2022 Jan 27;17(1):e0263306. doi: 10.1371/journal.pone.0263306 (PMC8794180; doi:10.1371/journal.pone.0263306)
Supplement: S1 File — (XLSX) [file pone.0263306.s001.xlsx]

## Sheet: smoking_se_plos
smoking_history_years	uses_ecig	age	nationality	CESD_score	SE_score	coping_score	smoking_followback_avg	fager_score	smoking_ban	employ_binary	current_married	educ_college	quit_attempts_cat	in_house	chronic
4	2	19	Qatari	3	9	0		3	3	0	0	0	2	1	1
20	2	47	Egyptian	7	10	0	20	4	2	1	1	1	1	0	1
11	1	30	Egyptian	3	7	0	20	4	3	1	0	1	2	0	0
9	2	28	Egyptian	2	11	6		4	3	1	1	1	1	0	0
10	2	26	Qatari	14	13		9		3	0	1	1	0	0	1
16		48	Qatari				12.2857	4		1	1	1	0
15	2	36	Jordanian	6	10	0	30	5	2	1	1	1	1	0	0
30	2	48	Egyptian	11	7	0	31.5714	6	3	1	0	1	0	0	0
18	1	34	Other	2		6	30.7143	6	1	1	1	1	0	0	0
30	2	44	Qatari		6		25.4286	5	2	1	1	0	1	0	1
9	2	36	Egyptian	5	8	3	12.7143		3	1	1	1	2	0	0
18	2	40	Missing				0	3	3	1	1	1	1	0	1
7	2	22	Qatari	0	12		5.71429	2	2	0	0	0	0	1	0
25	2	49	Egyptian		5	3	2	3	1	1	1	0	0	0	0
40	2	56	Egyptian	11	6	0		4	1	1	1	0		0	1
16	2	60	Qatari	5	27	16	18	4	3	1	1	1	0	0	0
15	2	31	Other	6	11	6	2	4	2	1	1	1	1	0	0
28	2	44	Other	5	10			3	3	1	0	0	1	1	0
20	2	38	Qatari		16	6	6	4	3	1	1	1	0	0	0
6	3	25	Other		7	13	20		1	1	0	1	2	1	1
14	2	33	Other	10	28	6	1.71429	4	3	1	1	1	0	0	0
20	2	40	Qatari	7	3	0	25	5	2	1	1	1		1	0
20	2	42	Qatari	10	8	12	1.14286	4	3	1	1	0	0	0	0
20	1	36	Jordanian	6	10	9	5	4	2	1	1	1	0	0	0
20	2	40	Egyptian	14	2	2	20	4	1	1	1	0	1	0	0
14	1	33	Qatari	3	17	0	15	5	2	1	0	1	2	0	0
20	2	51	Egyptian	5	9	9	2	4	1	1	1	1	0	1	0
17	1	33	Egyptian	4	6	0	20	4	3	1	1	1	0	0	0
10	2	27	Jordanian	7	11	7	18	5	1	1	0	0	0	1	0
19	1	36	Missing	3	12	0	4	4	2	1	1	1	0	0	0
33	3	49	Other				3	4	3	1	1	0	1	0	0
11	2	31	Qatari		27		2.85714		3	1	1	0	1	0	0
14	1	35	Missing		2		20	4	3	1	1	0	0	0	0
15	2	49	Egyptian	12	12	6	20.8571	6	2	1	1	0	0	0	0
18	2	34	Other	4	9	4	14.2857	5	3	1	1	1	0	0	0
25	2	59	Other	4	20	20	5.42857	3	3	1	1	1	0	0	1
42	2	60	Missing	1	10	9	6.85714	3	3	1	1	0	0	0	1
15	2	37	Egyptian	7	12	0	15	5	3	1	1	1	0	0	0
10	2	30	Egyptian	6	12	9	9.71429	3	1	1	0	0	1	0	0
35	2	53	Syrian	12	16	15	13.8571	4	3	1	1	1	1	1	1
15	2	42	Other	7	16	15	7.42857	3	3	1	1	1	0	0	1
16	3	32	Egyptian		4	27		3	2	1	1	0	0	0	0
13	1	39	Jordanian	18	9	0	18.7143	4	1	1	0	0	1	0	0
26	1	45	Jordanian	3	7	9	30	5	1	1	1	0	0	0	0
23	2	41	Qatari		1	21	26.4286	6	2	1	1	1	0	0	0
26	1	41	Syrian	5	14	9	30	5	1	1	1	0	0	1	0
27	2	49	Missing	13	9	16	5.57143	4	3	1	1	0	2	0	1
20	2	34	Other	19	3		0.857143	1	3	1	0	0	0	0	0
18	1	38	Missing	11	11	0	5.14286	4	1	1	1	0	0	0	0
6	2	31	Egyptian	4	6	9	4.85714	4	2	1	1	1	0	0	0
16	2	33	Other	10	18	18	20	4	3	1	1	1	2	0	0
15	2	43	Egyptian	11	13	6	10	4	3	1	0	1	2	0	1
13	2	34	Missing	8	34		2.85714	4	3	1	1	0	2	1	0
25	2	51	Missing	7	5	13	20.7143		3	1	0	1	0	1	0
20	2	43	Jordanian	7	17	15	18	5	2	1	1	1	0	0	0
17	2	33	Egyptian		17		12.4286	4	3	1	1	1	0	0	0
13	2	33	Egyptian	3	4	2	3	4	2	1	1	0	2	0	0
14	2	26	Syrian	6	1	0	20	5	1	1	1	0	0	0	0
24	1	55	Other	8	9	0	39.7143	7	2	1	1	1	2	0	1
18	1	38	Other	9	10	7	8		2	1	0	1	0	0	0
5	2	34	Other	1	18	1	5.28571	3	3	1	1	1	1	0	0
30	2	49	Other				8.14286	4	3	1	1	1	1	0	1
7	2	22	Jordanian	14	24	25	20	5	1	0	0	1	0	1	1
8	1	24	Other			1	20	4	3	1	0	1	1	1	0
22	1	39	Egyptian	6	3	9	43.5714	6	1	1	1	1	0	1	0
21	1	36	Egyptian	18	3	10	20	5	3	1	1	1	0	1	1
25	2	31	Egyptian	2	5	3	0.571429	3	1	1	1	0	0	1	0
18	2	35	Egyptian	7	18	22	5.85714	3	1	1	1	1	2	0	0
15	1	30	Egyptian	7	7	9	22.8571	6	1	1	1	1	0	0	0
10	2	30	Qatari	9	5	15	11.8571	4	2	1	1	1	1	1	0
20	2	40	Other	14			35		1	1	1	0	0	1	0
6	1	26	Other	4	6		2.85714	4	3	1	0	0	2	1	0
18	1	41	Other	4	13	0	14.4286	5	2	1	1	1	1	1	1
7	2	23	Egyptian	18	14	4	10.7143	4	3	0	0	1	2	0	0
15	1	42	Syrian	6	6	6	20	5	1	1	1	1	1	0	0
12	2	31	Jordanian	4	10	0	30	6	2	1	1	1	2	0	0
10	1	29	Other	2	9	0	17.7143	5	3	1	1	0	0	0	0
10	2	31	Qatari	12	13	18	16	4	3	1	0	1	0	1	1
14	2	39	Egyptian	6	23	26	18.5714	4	2	1	1	1	1	0	1
3	2	24	Jordanian	17	22	14	2.57143	4	3	1	0	1	2	0	0
10	2	25	Qatari	7	17	12	17.8571	4	2	1	1	0	0	1	1
10	2	41	Other	11	15	15	5	3	2	1	1	1	1	0	1
15	2	34	Syrian	2	31	9	25	6	3	1	1	0	0	0	1
40	2	58	Other	2	13	9	25.5714	6	1	1	1	0	0	1	1
20	2	38	Other	1	13	12	40		1	1	1	0	0	0	0
30	2	46	Egyptian	1	17	23	51.8571	6	3	1	1	1	0	0	0
10	2	32	Other	4	12	12	0	3	2	1	1	1	1	0	0
30	1	49	Qatari	1	2	14	20	5	3	1	1	0	0	0	0
20	2	41	Egyptian	24	4	3		4	2		1	0		1	0
38	1	53	Other	6	2	15	23	6	1	1	1	1	1	0	1
33	1	46	Other		0			4		1	1	0	2	0	1
20	2	42	Egyptian	2	9	6	18.8571	5	2	1	1	1	0	0	1
20	2	40	Egyptian	7	4	0	24.2857	5	2	1	1	1	0	0	0
12	2	29	Jordanian	6	10	7	22.8571	6	2	1	1	1	0	1	0
10	2	34	Other		18		14.1429	5	3	1	1	1	1	0	1
22	2	56	Qatari	1	11	6	40	7	3	1	1	1	0	0	1
35	2	49	Qatari	13	3	0	20	4	3	1	1	0	0	0	1
21	2	35	Egyptian	15	2	3	15	4	2	1	1	1	2	0	0
12	1	36	Jordanian	7	12	11		4	3	1	1	1	0	0	0
18	2	39	Other	9	6	11	41.4286	6	3	1	1	0	0	1	1
20	2	47	Missing	4	3	10	40	6	2	1	1	0	1	0	1
36	2	49	Jordanian		2	3		4	2	1	1	0	0	1	1
10	1	33	Egyptian	8	22	24	4.42857	3	3	1	1	1	0	0	1
	2	30	Missing	12	21		4.85714	4	3	1	0	1	0	0	0
12	2	32	Syrian				8.28571	3	3	1	1	1	1	0	0
25	2	52	Other	5	21	0	3.85714	4	3	1	1	0	1	0	1
26	2	41	Other	15	6	2	13.8571	5	3	1	1	1	0	0	0
43	3	55	Egyptian	4	4	21	17.1429	5	1	1	1	1	1	0	1
12	2	37	Egyptian	15	13	14	20	5		1	1	1	1	0	0
20	2	49	Egyptian	9	5	7	7.42857	3	3	1	1	1	2	0	0
11	2	29	Egyptian	14	15	14	12	4	3	1	0	0	0	0	0
20	2	47	Syrian	12	16	13	12	5	1	1	1	1	0	0	1
24	2	37	Egyptian	9	13	9	12.2857	5	2	1	1	1	0	0	0
8	2	34	Other	2	22		1.85714	1	3	1	1	1	0	0	0
14	2	31	Egyptian	10	18	0	7	4	1	0	1	1	0	1	0
28	2	51	Qatari		11	8	25	5	3	1	1	1	0	1	0
25	2	49	Other	3	11	2	4	4	3	1	0	0	0	1	1
35	2	61	Qatari	1	5	14	20	5	3	0	1	1	0	1	1
16	1	34	Jordanian	5	4	16	17.2857	5	2	0	1	0	2	0	0
22	2	40	Missing	6	9	2	20	5	2	1	1	1	1	0	0
33	2	67	Other	12	20	20	12.5714	4	3	1	1	1	0	1	1
30	2	42	Jordanian	3	9	11	26.4286	6	1	1	1	1	0	0	1
15	1	32	Egyptian	4	16	10	15	4	2	1	1	1	1	0	0
30	2	50	Other	4	22	0	20	5	1	1	0	0	1	0	1
8	2	49	Other	4	7	8	18.5714	4	3	1	1	1	0	0	0
37	2	51	Egyptian	8	1	27	30	5	3	1	1	0	0	1	1
30	2	48	Egyptian	6	5	20	30	5	3	1	1	1	0	0	1
11	2	31	Egyptian	6	11	0	25.1429	5	1	1	0	0	2	0	0
15	2	31	Other	3	4	21	31.1429	6	1	1	1	0	1	0	0
2	1	29	Qatari	3	7	10	20	5	3	1	0	1	2	0	0
15	1	35	Missing	6	14	0	20	5	2	1	1	0	0	0	0
7	2	30	Egyptian	2	5	0	20	4	1	1	1	1	0	1	0
30	2	49	Egyptian	1	6	6	13	5	2	1	1	0	1	0	0
14	2	31	Egyptian	5	9	18	20	4	2	1	1	1	0	0	0
20	2	42	Egyptian	10	13	16	23.5714	5	3	1	1	1	0	0	0
11	2	29	Missing	7	3	0	25	5	1	1	1	1	0	0	0
4	2	34	Other	7	30	14	17	4	3	1	1	0	2	0	0
20	2	42	Egyptian		34	20	18.2857	4	2	1	1	1	0	0	0
41	2	47	Qatari	3	5	5	10	3	3	1	1	0	0	1	1
15	2	35	Egyptian	7	14	8	4.71429	4	3	1	1	1	2	0	0
15	2	37	Other	2	18	24	10		1	1	1	1	0	1	0
27	2	54	Missing	1	18	0	20	4	1	1	1	0	0	0	1
14	2	38	Syrian	5	14	15	20	4	3	1	1	1	1	0	0
11	2	29	Egyptian	6	19	14	9	3	3	1	1	1	0	0	0
25	2	43	Egyptian	7	7	12	32	6	1	0	1	1	0	0	1
19	2	36	Jordanian	9	2	14	29.2857	5	1	1	1	1	0	0	0
25	2	48	Egyptian	14	4	19	30.7143	6	2	1		0	0	0	1
22	2	43	Missing	18	12	0	22.2857	6	2	1	1	0	2	0	1
17	1	40	Missing	14	6	12	10	4	3	1	1	1	0	0	0
10	2	35	Syrian	9	36	13	2.71429	4	2	1	1	1	0	0	0
22	1	47	Missing	4	17	26	12	4	3	1	1	1		0	0
18	2	35	Egyptian	5	16	12	14.1429	4	1	1	1	1	0	1	0
10	1	30	Egyptian	2	21	21	19	4	1	1	1	1	2	1	0
14	2	35	Other	11	20	2	18.2857	5	3	1	1	1	1	0	0
8	2	34	Egyptian	5	20	24	8	3	3	1	1	1	1	0	1
30	2	50	Other	12	3	21	16.4286	4	2	1	1	0	0	0	1
4	2	55	Other	6	6	8	35	7	2	1	1	0	0	0	1
40	2	59	Other	7	12	14	20	4	3	1	1	0	0	0	1
15	2	31	Egyptian	11	4	7	12.8571	4	2	1	0	1	0	1	0
9	2	29	Qatari	4	24	14	32		1	1	0	1	0	1	0
14	2	34	Egyptian	11	8	15	19.5714	4	3	1	1	1	0	0	0
14	1	36	Missing	14	11	4	6.71429	4	3	1	1	1	1	0	0
20	2	38	Missing	9	13	9	19	4	2	1	1	0	1	0	1
28	2	45	Missing	8	13	10	16.5714	4	2	1	1	1	0	0	1
15	1	32	Egyptian	9	0	19	60	7	2	1	1	1	0	0	1
20	1	37	Egyptian	10	7	4	25	6	1	1	0	1	0	0	0
40	2	58	Qatari	1	9	9	28.5714	6	1	0	1	0	2	1	1
24	2	41	Other	3	22	10	14.2857	4		1	0	1	0	0	0
25	2	47	Other	7	9	10	10.4286	4	1	1	1	1	0	0	1
25	2	45	Qatari	6	31	6	25	5	2	1	1	1	0	0	1
18	2	32	Egyptian	6	11	16	12.7143	4	3	1	0	1	0	0	1
40	1	63	Other	21	3		1			1		0		0	1
19	2	43	Egyptian	11	19	21	21	4	3	1	1	1	1	0	1
15	2	34	Jordanian	3	16	13	25	5	2	1	1	1	0	1	0
22	1	38	Missing	4	12	9	23	5	1	1	1	1	2	0	0
15	2	36	Missing	5	33	29	7.57143	4	3	1	1	0	1	0	0
20	2	50	Other	2	18	12	15.7143	4	3	1	1	1	0	0	0
15	2	32	Other	10	9	8	27.7143	5	3	1	1	1	0	0	0
36	2	54	Jordanian	2	25	10	14.8571	5	2	1	1	1	0	0	1
17	2	34	Syrian	15	19	0	15.7143	5	3	1	1	0	1	0	0
17	2	35	Egyptian	1	14	20	20	4	3	1	1	1	2	0	0
14	2	31	Egyptian	16	5	11	45	6	2	1	1	1	0	0	0
22	2	40	Syrian	1	17	15	15.7143	5	3	1	1	0	0	0	0
20	2	34	Egyptian	8	0	8	35	7	2	1	1	0	0	0	0
9	1	31	Jordanian	4	11	0	30	5	3	1		1	0	1	0
17	2	34	Egyptian	11	7	17	20	4	1	1	1	1	0	1	0
12	1	28	Qatari	1	34	3	20	5	3	1	0	0	1	0	0
17	2	32	Other	3	19	0	40	7	1	1	1	0	1	0	0
10	2	39	Jordanian	12	5	21	40	7	2	1	1	1	2	0	1
17	2	36	Syrian	19	26	22	20	5	2	1	1	1	2	0	0
25	2	54	Jordanian		3	23	20	4	3	1	1	1	0	0	0
9	2	30	Jordanian	7	14	6	20	4	2	1	1	1	0	0	0
16	2	37	Egyptian	3	8	0	25	5	2	1	1	1	1	0	0
33	2	49	Qatari	11	16	11	10.2857	5	3	1	1	1	0	0	0
25	1	38	Egyptian	5	9	4	37.1429	6	1	1	1	1	0	0	0
22	1	32	Egyptian	14	10	9	7	4	2	1	1	1	0	0	0
17	2	32	Other	5	10	14	14.8571	4	3	1	1	0	1	0	0
12	2	34	Egyptian	6	18	0	18.5714	5	3	1	1	1	0	0	0
24	2	43	Other	9	10	14	19.2857	4	2	1	1	1	0	0	0
12	1	31	Other	6	10	6	18	5	3	1	0	1	0	0	0
15	3	36	Jordanian	5	2	15	38.5714	6	1	1	1	1	0	0	1
20	2	41	Egyptian	5	11	19	4.85714	4	3	1	1	1	1	0	0
15	2	39	Other	6	21	17	4.57143	4	3	1	1	1	0	0	1
17	2	35	Jordanian	5	7	16	10.8571	4	2	1	1	1	0	0	0
12	2	27	Qatari	5	20	31	3	3	2	0	0	0	2	1	1
17	2	38	Egyptian	3	17	18	4	4	1	1	1	1	1	0	0
35	2	59	Qatari	4	9	21	5.14286	4	2	1	1	1	0	0	1
12	2	31	Jordanian	9	7	28	9	3	3	0	1	1	2	0	1
15	2	36	Egyptian	5	2	10	9.71429	3	2	1	1	0	0	0	1
25	2	43	Qatari	6	3	19	8	3	3	1	1	1	0	0	0
14	2	33	Other	4	9	19	20	4	1	1	0	1	0	1	0
17	2	34	Jordanian	4	5	15	20	4	1	1	1	1	0	0	0
13	2	31	Syrian	8	9	5	9.42857	4	2	1	1	1	0	0	0
24	2	39	Other	7	22	19	14.2857	4	3	1	1	1	1	0	1
18	2	38	Jordanian	7	20	23	4.85714	4	2	1	0	1	0	0	0
23	2	37	Syrian	6	6	10	40	6	3	1	0	1	0	0	0
17	2	31	Syrian	4	12	28	20	5	2	1	1	0	0	0	0
32	2	51	Jordanian	20	10	13	20	5	3	0	1	1	0	0	1
20	2	39	Egyptian	5	19	18	2.14286	4	1	1	1	1	0	0	0
21	2	36	Syrian	9	25	20	16.7143	5	2	1	1	0	1	0	1
13	2	32	Syrian	14	16	6	20	5	2	1	1	0	0	0	0
18	2	41	Jordanian	10	16	12	18.5714	5	1	1	1	1	1	0	0
12	2	35	Jordanian	20	9	22	10.5714	5	2	1	1	1	0	0	0
12	2	45	Other	8	8	30	5	4	2	1	1	1	0	0	0
19	2	36	Egyptian	10	6	21	3	3	3	1	1	1	2	0	0
8	1	21	Jordanian	6	9	11	8.71429	3	3	1	0	1	2	1	0
18	2	29	Other	15	14	22	2	3	2	1	1	0	0	1	0
10	2	25	Other	18		25	5.71429	3	1	0	0	1	1	1	0
8	2	26	Other	18	7	12	23	6	2	1	0	1	0	0	0
20	2	40	Other	8	29	3	39.8571	6	3	1	1	1	1	0	1
20	2	36	Qatari	1	13	19	5.14286		3	1	1	0	0	0	0
20	2	38	Jordanian	1	17	15	4.28571	4	3	1	1	0	2	0	0
11	2	28	Egyptian	6		8	20	4	3	1	1	1	1	0	0
10	2	36	Syrian	12	19	15	15.2857	5	3	1	1	0	0	0	1
15	2	33	Syrian	4	3	0	40	7	1	1	1	0	0	0	0
30	2	57	Other	1	23	15	11.1429	4	3	1	1	0	0	0	1
30	2	47	Jordanian	10	11	19	7	4	3	1	1	1	0	0	0
9	2	23	Syrian	10	8	13	25	5	1	1	0	0	0	1	0
15	2	33	Other	8	7	21	10.5714	5	1	1	1	1	1	0	1
17	2	35	Other	6	13	20	3.71429	4	3	1	1	1	0	0	1
8	2	35	Missing	3	3	18	25	5	1	1	1	1	0	0	0
18	2	36	Syrian	3		15	40	6	2	1	1	0	0	0	0
17	2	42	Jordanian	2	17	27	4	4	3	0	1	1	1	0	1
16	2	35	Jordanian	3	5	9	20	4	2	1	1	1	0	0	0
10	2	30	Other	6	6	3	11.1429	5	3	1	0	1	0	0	0
5	2	22	Syrian	5	4	14	3	3	1	0	0	0	2	1	0
17	2	38	Syrian	10	10	22	9.71429	3	1	1	1	0	0	1	0
