# Supplementary material for: Factors associated with baseline smoking self-efficacy among male Qatari residents enrolled in a quit smoking study
Source: PLoS One. 2022 Jan 27;17(1):e0263306. doi: 10.1371/journal.pone.0263306 (PMC8794180; doi:10.1371/journal.pone.0263306)
Supplement: S2 File — (XLSX) [file pone.0263306.s002.xlsx]

## Sheet: Sheet1
Variable name	Variable type	Description	Categories (if applicable)
Age	Numeric	Age at recruitment (years)
Smoking_history_years	Numeric	Number of years the participant has been smoking regularly
Smoking_followback_avg	Numeric	Average number of daily smoked cigarettes.This was calculated as an average over 7 days
Fager_score	Numeric	Fagerstrom score for Nicotine Dependence
SE_score	Numeric	Smoking Self-Efficacy Score
Coping_score	Numeric	Smoking Urge Coping Score
CESD_score	Numeric	Center for Epidemiological Survey for Depression (CESD-10) Score
Current_married	Categorical	Current marital status	0 ="Currently not married or living with partner" 1 = "Currently married/living with partner"
Educ_college	Categorical	Education level	0 = "Below College Level" 1 = "College level and above"
Employ_binary	Categorical	Employment Status	0 ="Not currently employed" 1 = "Currently Employed"
Nationality	Categorical	Nationality of the participant	"Egyptian", "Jordanian","Syrian" "Qatari", "Other", "Missing"
Smoking_ban	Categorical	Smoking ban status within the participant's household	1 ="No ban", 2 ="Some ban", 3="Complete ban"
Uses_ecig	Categorical	Has the participant used an e-cigarette or other electronic vaping product in the past 30 days?	1 ="Yes", 2 = "No", 3 = "Don't Know"
Quit_attempts_cat	Categorical	Number of cigarette smoking quit attempts over the last year	0 ="None", 1 = "1", 2 = "≥2"
In_house	Categorical	Are there any smokers in your house besides yourself?	0 = "No", 1= "Yes"
chronic	Categorical	Do you suffer from any underlying health conditions?	0 = "No", 1= "Yes"
